# Supplementary material for: TSC2 S1365A mutation potently regulates CD8+ T cell function and differentiation and improves adoptive cellular cancer therapy
Source: JCI Insight. 2023 Nov 8;8(21):e167829. doi: 10.1172/jci.insight.167829 (PMC10721258; doi:10.1172/jci.insight.167829)
Supplement: Supporting data values [file jciinsight-8-167829-s181.xlsx]

## Sheet: Fig 1D
Figure 1D
	Guide 1			Guide 2
	WT	TSC2-/-		WT	TSC2-/-
	33.8	66.2		26.8	73.2
	42.5	57.5		37.1	62.9
	34.2	65.8		32.4	67.6
	33.7	66.3		39.8	60.2
	30.4	69.6		32.8	67.2
	37.2	62.8		44.1	55.9
	42.3	57.7		33.8	66.2
				34.9	65.1

## Sheet: Fig 3A
Figure 3A	pS6K1
		WT				SA
	0	0.875681	1.07294	0.826271	1.22511	1.15567	1.08508	0.907983	1.0999
	30	2.10824	2.25438	2.4018	2.06904	1.8632	2.78724	2.11216	2.06893
	120	1.31745	1.18605	0.940311	1.31567	1.92578	1.86315	1.67671	1.34975

## Sheet: Fig 3B
Figure 3B	pS6
	WT	SA/SA	T-TSC2-/-
	51.7	49.8	298
	73.5	55.1	322
	91	58.8	315
	81.9	75
		78.6

## Sheet: Fig 3E
Figure 3E	BRDU Staining
		WT					SA
	Control	55.2	61.8	59.1	51.3		66.2	61.3	66	64	66.3
	Rapamycin	6.79	7.13				6.26	7.09

## Sheet: Fig 3F
Figure 3F	Cell Counting
		WT						SA
	Day 1	1000000	1000000	1000000	1000000	1000000		1000000	1000000	1000000	1000000	1000000
	Day 2	1258474	1394736	1340562	1276250	1432382		2387543	1443137	1640326	1572328	1657234

## Sheet: Fig 4A
Figure 4A
	Spleen			Blood
	WT	SA/SA		WT	SA/SA
	35.3	64.7		40.1	59.9
	40	60		35.3	64.7
	36.9	63.1		41.7	58.3
	33	67		34.8	65.2
	34.1	65.9		38	62
	33.2	66.8		34.8	65.2
				44.1	55.9
				39.6	60.4
				29.8	70.2
				33.5	66.5
				38.4	61.6
				37.3	62.7
				40.1	59.9
				37.5	62.5
				31.9	68.1
				35.5	64.5
				32.5	67.5

## Sheet: Fig 4B
Figure 4B
	KLRG1+	KLRG1+	CD127+	CD127+
	WT	SA/SA	WT	SA/SA
	51.4	42.2	16.3	18.3
	49.5	39.6	15.7	19.8
	41.3	40.7	22.8	20.1
	48.2	44.3	15.9	15.2
	47.1	43.8	21	20.1
	40.6	40.3	27.1	22.3

## Sheet: Fig 4C
Figure 4C
	CD62L+
	WT	SA/SA
	4.69	6.44
	3.63	7.19
	4.85	6.13
	4.62	5.71
	5.05	6.16
	5.11	6.65

## Sheet: Fig 4D
Figure 4D
	IFNg+
	WT	SA/SA
	68.8	78.5
	74.4	83.5
	79.4	88.3
	70.6	81.3
	80.6	86.2
	80.9	87.7

## Sheet: Fig 4E
Figure 4E	3x Adoptive Transfer
	WT	WT/SA	SA/SA
	17.4	46.4	36.2
	19.7	36.3	44
	21	38.1	40.9
	21.5	35.8	42.7
	21.2	37.6	41.2
	23.3	34	42.7
	19.8	37.5	42.7
	19.1	37.8	43
	19.7	37.4	42.9

[truncated: 17 more sheets: Fig 4F, Fig 4H, Fig 6A, Fig 6B, Fig 6C, Fig 6D, Fig 6E, Fig 6F, Fig 6G, Sup Fig 4A, Sup Fig 4B, Sup Fig 4C, Sup Fig 4D, Sup Fig 5C, Sup Fig 5D, Sup Fig 5F, Sup Fig 9A]
